# Supplementary material for: The Collaborative Outcome Study on Health and Functioning during Infection Times (COH-FIT): Results from Cyprus
Source: J Clin Med. 2024 Sep 12;13(18):5395. doi: 10.3390/jcm13185395 (PMC11432565; doi:10.3390/jcm13185395)
Supplement: Supplementary file 1 [file jcm-13-05395-s001.zip]

Archive with 1 entries (1 files):
- jcm-3132189-supplementary.pdf
